# Supplementary material for: Automated Credibility Assessment of Web-Based Health Information Considering Health on the Net Foundation Code of Conduct (HONcode): Model Development and Validation Study
Source: JMIR Form Res. 2023 Dec 22;7:e52995. doi: 10.2196/52995 (PMC10770789; doi:10.2196/52995)
Supplement: Multimedia Appendix 1 [file formative_v7i1e52995_app1.xlsx]

## Sheet: Confidentiality_Criteria
	Confidentiality Keywords
	cookies
	privacy policy
	privacy_security
	privacy security
	personal information
	Personal data
	Data retention
	Data storage
	Data utilization
	Third-party sharing
	User preferences
	Terms of service
	User rights
	Data access
	Cookie policy
	Third-party services
	Web beacons
	Behavioral tracking
	privacy
	policy
	policies

## Sheet: Advertising_Policy _Criteria
	Advertising Policy Keywords
	Advertisement
	Sponsored
	Sponsored content
	Advertorial
	Promoted
	Paid post
	Editorial policy
	Content guidelines
	Editorial independence
	Editorial integrity
	Content creation process
	Compensation
	Affiliate commission
	Monetary benefit
	Ad revenue
	Payment for placement
	Content review process
	Ad review process
	Advertisement approval
	Ad disclosure
	Affiliate disclosure
	Financial disclosure
	Compensation disclosure
	FTC endorsement guidelines
	Ad standards council
	Ethical ad guidelines
	Editorial
	policy
	policies
	disclaimer

## Sheet: Financial_Disclosure_Criteria
	Financial Disclosure Keywords
	Sponsor
	Supporter
	Benefactor
	Donor
	Funding source
	Advertisement
	Affiliate link
	Sponsored content
	Commercial partner
	Endorsement
	Full disclosure
	Financial disclosure
	Sponsorship disclosure
	Conflict of interest
	Financial interest
	Affiliate program
	Corporate partner
	partnership
	Funding
	Funded by
	Supported by
	Independent review
	Third-party verification
	External audit
	FTC guidelines
	Ad standards
	Sponsorship guidelines
	policy
	policies
	disclaimer

## Sheet: Transparency_Criteria
	Transparency Keywords
	Contact us
	Contact
	Get in touch
	Reach out
	Connect with us
	Site administrator
	Webmaster
	Site owner
	Admin contact
	Help center
	Support
	Inquiry
	About us
	about
	Our team
	Company info
	Mailing address
	Phone number
	Fax number
	Office location
	Content manager
	Site coordinator
